# Supplementary material for: Evaluating the glucose raising effect of established loci via a genetic risk score
Source: PLoS One. 2017 Nov 10;12(11):e0186669. doi: 10.1371/journal.pone.0186669 (PMC5681259; doi:10.1371/journal.pone.0186669)
Supplement: S1 Table — Age, weighted Genetic Risk Score (wGRS), unweighted Genetic Risk Score (GRS) and Glucose (mmol/L). Data are presented as means ± SD for the total sample. (XLSX) [file pone.0186669.s005.xlsx]

## Sheet: STable 1
S1 Table. Study-specific descriptive statistics of the cohorts
Descriptive characteristics
	THISEAS	GOMAP
	1434	1160
Age (years)	58.2 ± 13.5	46.7 ± 13.7
Gender	54.1% males	59.6% males
wGRS	38.729 ± 4.388	39.214 ± 4.134
GRS	37.347 ± 3.686	37.651 ± 3.708
Glucose (mmol/L)	5.273 ±0.623	5.139 ± 0.655
Age, weighted Genetic Risk Score (wGRS), unweighted Genetic Risk Score (GRS) and Glucose (mmol/L). Data are presented as means ± SD for the total sample.
