# Supplementary material for: Evaluating the glucose raising effect of established loci via a genetic risk score
Source: PLoS One. 2017 Nov 10;12(11):e0186669. doi: 10.1371/journal.pone.0186669 (PMC5681259; doi:10.1371/journal.pone.0186669)
Supplement: S2 Table — Effect sizes (beta) and SE are given for Glucose (mmol/L), Imputation quality: info > 0.97. Chr = chromosome, bp = base pairs, EAF = effect allele frequency, SE = standard error. Allelic test p, beta and SE are shown for each single SNP. Effect sizes (beta) are reported for the effect allele. Results were obtained using linear regression models assuming an additive effect. Adjustments: age and sex. EAF: Effect Allele Frequency, HWE: Hardy Weinberg Equilibrium. (XLSX) [file pone.0186669.s006.xlsx]

## Sheet: STable 2
S2 Table.THISEAS association summary statistics for glucose levels associated loci with glucose levels.
MAGIC association Summary Statistics										THISEAS
SNP	Candidate Gene	Chr	Position(bp)	effect_allele	Other	EAF	beta	SE	P-value	EAF	HWE	beta	SE	P-value
rs10747083	P2RX2	12	131551691	A	G	0.663	0.013	0.002	7.57e-09	0.6805	0.3276	0.01006	0.02772	0.7167
rs10811661	CDKN2A	9	22124094	T	C	0.82	0.024	0.003	5.65e-18	0.8048	0.6525	0.02148	0.03228	0.5058
rs10814916	GLIS3	9	4283150	C	A	0.508	0.016	0.002	2.26e-13	0.5395	0.5688	0.0484	0.02536	0.05659
rs10830963	MTNR1B	11	92348358	G	C	0.29	0.082	0.004	1.5x10-103	0.2643	NA	0.03042	0.02976	0.3068
rs11039182	NR1H3	11	47303299	T	C	0.73	0.023	0.002	4.82e-22	0.6567	0.8754	0.07155	0.02683	0.007754
rs11195502	ADRA2A	10	113029657	C	T	0.913	0.032	0.004	1.97e-18	0.9126	0.5527	0.05425	0.04621	0.2407
rs11558471	SLC30A8	8	118254914	A	G	0.681	0.029	0.002	7.8e-37	0.7247	0.4785	0.02178	0.0287	0.448
rs11603334	CENTD2	11	72110633	G	A	0.833	0.019	0.003	1.12e-11	0.8914	0.271	0.01988	0.04169	0.6335
rs11607883	MAPK8IP1	11	45796285	G	A	0.482	0.021	0.002	6.32e-24	0.434	0.4711	0.02808	0.02674	0.294
rs11619319	PDX1	13	27385599	G	A	0.226	0.02	0.002	1.33e-15	0.2131	0.4815	-0.06922	0.03136	0.02747
rs11708067	ADCY5	3	124548468	A	G	0.79	0.023	0.003	1.3e-18	0.8338	0.8648	0.03946	0.03374	0.2425
rs11715915	PRKAR2A	3	49430334	C	T	0.675	0.012	0.002	4.9e-08	0.6551	0.4977	0.07173	0.02703	0.008066
rs1280	SLC2A2	3	172195984	T	C	0.864	0.026	0.003	8.56e-18	0.8218	0.4205	0.01531	0.03323	0.645
rs16913693	CTNNAL1	9	110720180	T	G	0.973	0.043	0.007	3.51e-11	0.9839	1	0.1635	0.0941	0.08258
rs174576	FEN1	11	61360086	C	A	0.652	0.02	0.002	1.18e-18	0.7057	0.02681	0.03944	0.02732	0.1491
rs17762454	RREB1	6	7158199	T	C	0.262	0.012	0.002	1.88e-07	0.2458	0.8487	0.01127	0.0302	0.7091
rs2191349	TMEM195	7	15030834	T	G	0.526	0.029	0.002	6.6x10-18	0.5624	0.8856	-0.008725	0.02568	0.734
rs2302593	GIPR	19	50888474	C	G	0.503	0.014	0.002	9.26e-10	0.5064	NA	0.007967	0.02582	0.7577
rs2657879	GLS2	12	55151605	G	A	0.182	0.012	0.003	5.69e-06	0.2009	NA	-0.04174	0.03477	0.2302
rs2908289	GCK	7	44190467	A	G	0.163	0.057	0.003	2.88e-99	0.1849	0.1366	0.01101	0.0332	0.7402
rs340874	PROX1	1	212225879	C	T	0.521	0.013	0.002	4.08e-10	0.5042	0.3702	0.03912	0.02523	0.1214
rs3783347	C14orf68	14	99909014	G	T	0.789	0.017	0.003	1.32e-10	0.8277	0.8689	0.02639	0.03376	0.4345
rs3829109	LHX3	9	138376587	G	A	0.707	0.017	0.003	1.13e-10	0.8044	0.1979	-0.001871	0.03231	0.9538
rs4502156	VPS13C	15	60170447	T	C	0.552	0.022	0.002	1.38e-25	0.6545	0.8347	0.05412	0.02771	0.05104
rs4869272	PCSK1	5	95565204	T	C	0.689	0.018	0.002	1.02e-15	0.6651	0.5603	0.02294	0.02703	0.3961
rs560887	G6PC2	2	169471394	C	T	0.704	0.071	0.002	1.5x10-53	0.7116	0.6874	0.06822	0.02837	0.01636
rs576674	KL	13	32452302	G	A	0.154	0.017	0.003	2.26e-08	0.1907	0.0663	0.05822	0.03384	0.08559
rs6072275	LPIN3	20	39177319	A	G	0.165	0.016	0.003	1.66e-08	0.1476	0.0607	0.06056	0.03712	0.1031
rs6113722	FOXA2	20	22505099	G	A	0.957	0.035	0.005	2.49e-11	0.9201	0.4201	0.06892	0.04868	0.1571
rs6943153	GRB10	7	50759073	T	C	0.335	0.015	0.002	1.63e-12	0.2375	0.2388	-0.0005347	0.03056	0.986
rs7651090	IGF2BP2	3	186996086	G	A	0.306	0.013	0.002	1.75e-08	0.3199	0.05082	-0.02441	0.02752	0.3753
rs7708285	ZBED3	5	76461623	G	A	0.271	0.011	0.003	4.89e-06	0.2841	NA	0.01221	0.02891	0.6728
rs780094	GCKR	2	27594741	C	T	0.61	0.027	0.002	2.58e-37	0.4432	0.9237	-0.005645	0.02618	0.8293
rs7903146	TCF7L2	10	114748339	T	C	0.28	0.022	0.002	2.71e-20	0.3781	0.422	0.02026	0.02665	0.4474
rs9368222	CDKAL1	6	20794975	A	C	0.283	0.014	0.002	1e-09	0.2823	0.2447	0.06054	0.02819	0.03198
rs983309	PPP1R3B	8	9215142	T	G	0.116971	0.026	0.003	6.29e-15	0.08802	0.5549	-0.05539	0.04663	0.2352
Effect sizes (beta) and SE are given for Glucose (mmol/L), Imputation quality: info > 0.97.
Chr = chromosome, bp = base pairs, EAF = effect allele frequency, SE = standard error
Allelic test p, beta and SE are shown for each single SNP.
Effect sizes (beta) are reported for the effect allele.
Results were obtained using linear regression models assuming an additive effect. Adjustments: age and sex.
EAF: Effect Allele Frequency, HWE: Hardy Weinberg Equilibrium
