# Supplementary material for: Evaluating the glucose raising effect of established loci via a genetic risk score
Source: PLoS One. 2017 Nov 10;12(11):e0186669. doi: 10.1371/journal.pone.0186669 (PMC5681259; doi:10.1371/journal.pone.0186669)
Supplement: S3 Table — Effect sizes (beta) and SE are given for Glucose (mmol/L), Imputation quality: info > 0.97. Chr = chromosome, bp = base pairs, EAF = effect allele frequency, SE = standard error. Allelic test p, beta and SE are shown for each single SNP. Effect sizes (beta) are reported for the effect allele. Results were obtained using linear regression models assuming an additive effect. Adjustments: age, sex and BMI. EAF: Effect Allele Frequency, HWE: Hardy Weinberg Equilibrium. (XLSX) [file pone.0186669.s007.xlsx]

## Sheet: STable 3
S3 Table. THISEAS association summary statistics for glucose levels associated loci with glucose levels.
MAGIC association Summary Statistics										THISEAS
SNP	Candidate Gene	Chr	Position(bp)	effect_allele	Other	EAF	beta	SE	P-value	EAF	HWE	beta	SE	P-value
rs10747083	P2RX2	12	131551691	A	G	0.663	0.013	0.002	7.57e-09	0.6805	0.3276	0.008	0.028	0.766
rs10811661	CDKN2A	9	22124094	T	C	0.82	0.024	0.003	5.65e-18	0.8048	0.6525	0.022	0.033	0.494
rs10814916	GLIS3	9	4283150	C	A	0.508	0.016	0.002	2.26e-13	0.5395	0.5688	0.05	0.026	0.053
rs10830963	MTNR1B	11	92348358	G	C	0.29	0.082	0.004	1.5x10-103	0.2643	NA	0.035	0.03	0.257
rs11039182	NR1H3	11	47303299	T	C	0.73	0.023	0.002	4.82e-22	0.6567	0.8754	0.079	0.027	0.004
rs11195502	ADRA2A	10	113029657	C	T	0.913	0.032	0.004	1.97e-18	0.9126	0.5527	0.048	0.047	0.304
rs11558471	SLC30A8	8	118254914	A	G	0.681	0.029	0.002	7.8e-37	0.7247	0.4785	0.035	0.029	0.233
rs11603334	CENTD2	11	72110633	G	A	0.833	0.019	0.003	1.12e-11	0.8914	0.271	0.024	0.043	0.576
rs11607883	MAPK8IP1	11	45796285	G	A	0.482	0.021	0.002	6.32e-24	0.434	0.4711	0.026	0.027	0.329
rs11619319	PDX1	13	27385599	G	A	0.226	0.02	0.002	1.33e-15	0.2131	0.4815	-0.047	0.032	0.143
rs11708067	ADCY5	3	124548468	A	G	0.79	0.023	0.003	1.3e-18	0.8338	0.8648	0.054	0.035	0.122
rs11715915	PRKAR2A	3	49430334	C	T	0.675	0.012	0.002	4.9e-08	0.6551	0.4977	0.079	0.028	0.005
rs1280	SLC2A2	3	172195984	T	C	0.864	0.026	0.003	8.56e-18	0.8218	0.4205	0.037	0.034	0.273
rs16913693	CTNNAL1	9	110720180	T	G	0.973	0.043	0.007	3.51e-11	0.9839	1	0.185	0.099	0.063
rs174576	FEN1	11	61360086	C	A	0.652	0.02	0.002	1.18e-18	0.7057	0.02681	0.044	0.028	0.112
rs17762454	RREB1	6	7158199	T	C	0.262	0.012	0.002	1.88e-07	0.2458	0.8487	0.023	0.031	0.444
rs2191349	TMEM195	7	15030834	T	G	0.526	0.029	0.002	6.6x10-18	0.5624	0.8856	-0.019	0.026	0.477
rs2302593	GIPR	19	50888474	C	G	0.503	0.014	0.002	9.26e-10	0.5064	NA	0.016	0.026	0.534
rs2657879	GLS2	12	55151605	G	A	0.182	0.012	0.003	5.69e-06	0.2009	NA	-0.038	0.035	0.284
rs2908289	GCK	7	44190467	A	G	0.163	0.057	0.003	2.88e-99	0.1849	0.1366	0.006	0.034	0.855
rs340874	PROX1	1	212225879	C	T	0.521	0.013	0.002	4.08e-10	0.5042	0.3702	0.026	0.026	0.315
rs3783347	C14orf68	14	99909014	G	T	0.789	0.017	0.003	1.32e-10	0.8277	0.8689	0.034	0.034	0.318
rs3829109	LHX3	9	138376587	G	A	0.707	0.017	0.003	1.13e-10	0.8044	0.1979	0.01	0.033	0.768
rs4502156	VPS13C	15	60170447	T	C	0.552	0.022	0.002	1.38e-25	0.6545	0.8347	0.048	0.028	0.086
rs4869272	PCSK1	5	95565204	T	C	0.689	0.018	0.002	1.02e-15	0.6651	0.5603	0.024	0.027	0.386
rs560887	G6PC2	2	169471394	C	T	0.704	0.071	0.002	1.5x10-53	0.7116	0.6874	0.075	0.029	0.009
rs576674	KL	13	32452302	G	A	0.154	0.017	0.003	2.26e-08	0.1907	0.0663	0.064	0.034	0.064
rs6072275	LPIN3	20	39177319	A	G	0.165	0.016	0.003	1.66e-08	0.1476	0.0607	0.052	0.038	0.168
rs6113722	FOXA2	20	22505099	G	A	0.957	0.035	0.005	2.49e-11	0.9201	0.4201	0.062	0.049	0.209
rs6943153	GRB10	7	50759073	T	C	0.335	0.015	0.002	1.63e-12	0.2375	0.2388	-0.012	0.031	0.696
rs7651090	IGF2BP2	3	186996086	G	A	0.306	0.013	0.002	1.75e-08	0.3199	0.05082	-0.027	0.028	0.332
rs7708285	ZBED3	5	76461623	G	A	0.271	0.011	0.003	4.89e-06	0.2841	NA	0.008	0.029	0.781
rs780094	GCKR	2	27594741	C	T	0.61	0.027	0.002	2.58e-37	0.4432	0.9237	-0.011	0.027	0.681
rs7903146	TCF7L2	10	114748339	T	C	0.28	0.022	0.002	2.71e-20	0.3781	0.422	0.014	0.027	0.614
rs9368222	CDKAL1	6	20794975	A	C	0.283	0.014	0.002	1e-09	0.2823	0.2447	0.068	0.029	0.018
rs983309	PPP1R3B	8	9215142	T	G	0.116971	0.026	0.003	6.29e-15	0.08802	0.5549	-0.065	0.047	0.169
Effect sizes (beta) and SE are given for Glucose (mmol/L), Imputation quality: info > 0.97.
Chr = chromosome, bp = base pairs, EAF = effect allele frequency, SE = standard error
Allelic test p, beta and SE are shown for each single SNP.
Effect sizes (beta) are reported for the effect allele.
Results were obtained using linear regression models assuming an additive effect. Adjustments: age, sex and BMI.
EAF: Effect Allele Frequency, HWE: Hardy Weinberg Equilibrium
