# Supplementary material for: Evaluating the glucose raising effect of established loci via a genetic risk score
Source: PLoS One. 2017 Nov 10;12(11):e0186669. doi: 10.1371/journal.pone.0186669 (PMC5681259; doi:10.1371/journal.pone.0186669)
Supplement: S4 Table — Effect sizes (beta) and SE are given for Glucose (mmol/L), Imputation quality: info > 0.97. Chr = chromosome, bp = base pairs, EAF = effect allele frequency, SE = standard error. Allelic test p, beta and SE are shown for each single SNP. Effect sizes (beta) are reported for the effect allele. Results were obtained using linear regression models assuming an additive effect. Adjustments: age and sex. EAF: Effect Allele Frequency, HWE: Hardy Weinberg Equilibrium. (XLSX) [file pone.0186669.s008.xlsx]

## Sheet: STable 4
S4 Table. GOMAP association summary statistics for glucose levels associated loci with glucose levels.
MAGIC association Summary Statistics										GOMAP
SNP	Candidate Gene	Chr	Position(bp)	effect_allele	Other	EAF	beta	SE	P-value	EAF	HWE	beta	SE	P-value
rs10747083	P2RX2	12	131551691	A	G	0.663	0.013	0.002	7.57e-09	0.6697	NA	-0.064	0.04	0.111
rs10811661	CDKN2A	9	22124094	T	C	0.82	0.024	0.003	5.65e-18	0.8049	1	0.04	0.038	0.3
rs10814916	GLIS3	9	4283150	C	A	0.508	0.016	0.002	2.26e-13	0.5284	NA	0.002	0.032	0.962
rs10830963	MTNR1B	11	92348358	G	C	0.29	0.082	0.004	1.5x10-103	0.2795	0.5945	0.07	0.033	0.035
rs11039182	NR1H3	11	47303299	T	C	0.73	0.023	0.002	4.82e-22	0.6488	NA	-0.018	0.032	0.585
rs11195502	ADRA2A	10	113029657	C	T	0.913	0.032	0.004	1.97e-18	0.9159	NA	0.101	0.054	0.06
rs11558471	SLC30A8	8	118254914	A	G	0.681	0.029	0.002	7.8e-37	0.6989	0.1453	0.091	0.032	0.004
rs11603334	CENTD2	11	72110633	G	A	0.833	0.019	0.003	1.12e-11	0.8762	0.7791	-0.031	0.046	0.5
rs11607883	MAPK8IP1	11	45796285	G	A	0.482	0.021	0.002	6.32e-24	0.4109	NA	-0.02	0.031	0.513
rs11619319	PDX1	13	27385599	G	A	0.226	0.02	0.002	1.33e-15	0.2022	0.776	-0.057	0.037	0.128
rs11708067	ADCY5	3	124548468	A	G	0.79	0.023	0.003	1.3e-18	0.8321	1	0.005	0.041	0.892
rs11715915	PRKAR2A	3	49430334	C	T	0.675	0.012	0.002	4.9e-08	0.6618	0.5842	-0.015	0.032	0.634
rs1280	SLC2A2	3	172195984	T	C	0.864	0.026	0.003	8.56e-18	0.8462	NA	0	0.043	0.995
rs16913693	CTNNAL1	9	110720180	T	G	0.973	0.043	0.007	3.51e-11	0.9883	1	0.031	0.139	0.822
rs174576	FEN1	11	61360086	C	A	0.652	0.02	0.002	1.18e-18	0.7139	NA	0.039	0.033	0.24
rs17762454	RREB1	6	7158199	T	C	0.262	0.012	0.002	1.88e-07	0.2526	NA	0.038	0.035	0.287
rs2191349	TMEM195	7	15030834	T	G	0.526	0.029	0.002	6.6x10-18	0.5685	0.6624	0.056	0.03	0.063
rs2302593	GIPR	19	50888474	C	G	0.503	0.014	0.002	9.26e-10	0.5322	NA	-0.013	0.032	0.682
rs2657879	GLS2	12	55151605	G	A	0.182	0.012	0.003	5.69e-06	0.2265	0.6631	-0.055	0.036	0.128
rs2908289	GCK	7	44190467	A	G	0.163	0.057	0.003	2.88e-99	0.192	NA	0.052	0.038	0.178
rs340874	PROX1	1	212225879	C	T	0.521	0.013	0.002	4.08e-10	0.4883	0.4627	0.049	0.03	0.111
rs3783347	C14orf68	14	99909014	G	T	0.789	0.017	0.003	1.32e-10	0.803	0.9228	0.012	0.038	0.754
rs3829109	LHX3	9	138376587	G	A	0.707	0.017	0.003	1.13e-10	0.795	0.3469	0.04	0.037	0.274
rs4502156	VPS13C	15	60170447	T	C	0.552	0.022	0.002	1.38e-25	0.6299	0.5544	-0.023	0.032	0.476
rs4869272	PCSK1	5	95565204	T	C	0.689	0.018	0.002	1.02e-15	0.6463	0.3838	-0.018	0.031	0.558
rs560887	G6PC2	2	169471394	C	T	0.704	0.071	0.002	1.5x10-53	0.7139	0.7646	0.014	0.034	0.671
rs576674	KL	13	32452302	G	A	0.154	0.017	0.003	2.26e-08	0.1857	0.2236	0.022	0.038	0.565
rs6072275	LPIN3	20	39177319	A	G	0.165	0.016	0.003	1.66e-08	0.1684	0.9128	0.055	0.041	0.182
rs6113722	FOXA2	20	22505099	G	A	0.957	0.035	0.005	2.49e-11	0.9179	0.6843	-0.032	0.055	0.564
rs6943153	GRB10	7	50759073	T	C	0.335	0.015	0.002	1.63e-12	0.242	0.7386	0.024	0.036	0.496
rs7651090	IGF2BP2	3	186996086	G	A	0.306	0.013	0.002	1.75e-08	0.3161	0.6204	0.01	0.032	0.747
rs7708285	ZBED3	5	76461623	G	A	0.271	0.011	0.003	4.89e-06	0.2772	NA	0.007	0.034	0.837
rs780094	GCKR	2	27594741	C	T	0.61	0.027	0.002	2.58e-37	0.4644	0.8055	0.039	0.03	0.2
rs7903146	TCF7L2	10	114748339	T	C	0.28	0.022	0.002	2.71e-20	0.3326	0.2143	0.007	0.031	0.821
rs9368222	CDKAL1	6	20794975	A	C	0.283	0.014	0.002	1e-09	0.2631	0.09719	0.013	0.035	0.713
rs983309	PPP1R3B	8	9215142	T	G	0.116971	0.026	0.003	6.29e-15	0.08365	NA	-0.063	0.054	0.245
Effect sizes (beta) and SE are given for Glucose (mmol/L), Imputation quality: info > 0.97.
Chr = chromosome, bp = base pairs, EAF = effect allele frequency, SE = standard error
Allelic test p, beta and SE are shown for each single SNP.
Effect sizes (beta) are reported for the effect allele.
Results were obtained using linear regression models assuming an additive effect. Adjustments: age and sex.
EAF: Effect Allele Frequency, HWE: Hardy Weinberg Equilibrium
