# Supplementary material for: Evaluating the glucose raising effect of established loci via a genetic risk score
Source: PLoS One. 2017 Nov 10;12(11):e0186669. doi: 10.1371/journal.pone.0186669 (PMC5681259; doi:10.1371/journal.pone.0186669)
Supplement: S5 Table — Effect sizes (beta) and SE are given for Glucose (mmol/L), Imputation quality: info > 0.97. Chr = chromosome, bp = base pairs, EAF = effect allele frequency, SE = standard error. Allelic test p, beta and SE are shown for each single SNP. Effect sizes (beta) are reported for the effect allele. Results were obtained using linear regression models assuming an additive effect. Adjustments: age, sex and BMI. EAF: Effect Allele Frequency, HWE: Hardy Weinberg Equilibrium. (XLSX) [file pone.0186669.s009.xlsx]

## Sheet: STable 5
S5 Table. GOMAP association summary statistics for glucose levels associated loci with glucose levels.
MAGIC association Summary Statistics										GOMAP
SNP	Candidate Gene	Chr	Position(bp)	effect_allele	Other	EAF	beta	SE	P-value	EAF	HWE	beta	SE	P-value
rs10747083	P2RX2	12	131551691	A	G	0.663	0.013	0.002	7.57e-09	0.6697	NA	-0.05188	0.04031	0.1985
rs10811661	CDKN2A	9	22124094	T	C	0.82	0.024	0.003	5.65e-18	0.8049	1	0.03497	0.03796	0.3572
rs10814916	GLIS3	9	4283150	C	A	0.508	0.016	0.002	2.26e-13	0.5284	NA	0.004359	0.0316	0.8903
rs10830963	MTNR1B	11	92348358	G	C	0.29	0.082	0.004	1.5x10-103	0.2795	0.5945	0.07325	0.0331	0.02712
rs11039182	NR1H3	11	47303299	T	C	0.73	0.023	0.002	4.82e-22	0.6488	NA	-0.01536	0.03227	0.6342
rs11195502	ADRA2A	10	113029657	C	T	0.913	0.032	0.004	1.97e-18	0.9159	NA	0.1095	0.05356	0.04114
rs11558471	SLC30A8	8	118254914	A	G	0.681	0.029	0.002	7.8e-37	0.6989	0.1453	0.0901	0.03175	0.004637
rs11603334	CENTD2	11	72110633	G	A	0.833	0.019	0.003	1.12e-11	0.8762	0.7791	-0.03539	0.04625	0.4443
rs11607883	MAPK8IP1	11	45796285	G	A	0.482	0.021	0.002	6.32e-24	0.4109	NA	-0.01521	0.03077	0.6211
rs11619319	PDX1	13	27385599	G	A	0.226	0.02	0.002	1.33e-15	0.2022	0.776	-0.05654	0.03729	0.1298
rs11708067	ADCY5	3	124548468	A	G	0.79	0.023	0.003	1.3e-18	0.8321	1	0.002157	0.04034	0.9574
rs11715915	PRKAR2A	3	49430334	C	T	0.675	0.012	0.002	4.9e-08	0.6618	0.5842	-0.01484	0.0316	0.6387
rs1280	SLC2A2	3	172195984	T	C	0.864	0.026	0.003	8.56e-18	0.8462	NA	-0.001881	0.04234	0.9646
rs16913693	CTNNAL1	9	110720180	T	G	0.973	0.043	0.007	3.51e-11	0.9883	1	0.0373	0.1387	0.788
rs174576	FEN1	11	61360086	C	A	0.652	0.02	0.002	1.18e-18	0.7139	NA	0.04032	0.03306	0.2229
rs17762454	RREB1	6	7158199	T	C	0.262	0.012	0.002	1.88e-07	0.2526	NA	0.03867	0.03511	0.2709
rs2191349	TMEM195	7	15030834	T	G	0.526	0.029	0.002	6.6x10-18	0.5685	0.6624	0.06027	0.03011	0.04558
rs2302593	GIPR	19	50888474	C	G	0.503	0.014	0.002	9.26e-10	0.5322	NA	-0.01374	0.03171	0.6649
rs2657879	GLS2	12	55151605	G	A	0.182	0.012	0.003	5.69e-06	0.2265	0.6631	-0.05263	0.03557	0.1393
rs2908289	GCK	7	44190467	A	G	0.163	0.057	0.003	2.88e-99	0.192	NA	0.04802	0.03805	0.2072
rs340874	PROX1	1	212225879	C	T	0.521	0.013	0.002	4.08e-10	0.4883	0.4627	0.04479	0.03037	0.1406
rs3783347	C14orf68	14	99909014	G	T	0.789	0.017	0.003	1.32e-10	0.803	0.9228	0.004088	0.0379	0.9141
rs3829109	LHX3	9	138376587	G	A	0.707	0.017	0.003	1.13e-10	0.795	0.3469	0.03649	0.03654	0.3182
rs4502156	VPS13C	15	60170447	T	C	0.552	0.022	0.002	1.38e-25	0.6299	0.5544	-0.02138	0.03142	0.4964
rs4869272	PCSK1	5	95565204	T	C	0.689	0.018	0.002	1.02e-15	0.6463	0.3838	-0.01236	0.03096	0.6899
rs560887	G6PC2	2	169471394	C	T	0.704	0.071	0.002	1.5x10-53	0.7139	0.7646	0.01403	0.03342	0.6749
rs576674	KL	13	32452302	G	A	0.154	0.017	0.003	2.26e-08	0.1857	0.2236	0.02533	0.03776	0.5025
rs6072275	LPIN3	20	39177319	A	G	0.165	0.016	0.003	1.66e-08	0.1684	0.9128	0.0491	0.04075	0.2286
rs6113722	FOXA2	20	22505099	G	A	0.957	0.035	0.005	2.49e-11	0.9179	0.6843	-0.03473	0.05427	0.5223
rs6943153	GRB10	7	50759073	T	C	0.335	0.015	0.002	1.63e-12	0.242	0.7386	0.02204	0.03564	0.5364
rs7651090	IGF2BP2	3	186996086	G	A	0.306	0.013	0.002	1.75e-08	0.3161	0.6204	0.0131	0.03216	0.6838
rs7708285	ZBED3	5	76461623	G	A	0.271	0.011	0.003	4.89e-06	0.2772	NA	0.005741	0.0342	0.8667
rs780094	GCKR	2	27594741	C	T	0.61	0.027	0.002	2.58e-37	0.4644	0.8055	0.03458	0.03003	0.2498
rs7903146	TCF7L2	10	114748339	T	C	0.28	0.022	0.002	2.71e-20	0.3326	0.2143	0.01129	0.03129	0.7183
rs9368222	CDKAL1	6	20794975	A	C	0.283	0.014	0.002	1e-09	0.2631	0.09719	0.01962	0.03517	0.577
rs983309	PPP1R3B	8	9215142	T	G	0.116971	0.026	0.003	6.29e-15	0.08365	NA	-0.06566	0.05373	0.222
Effect sizes (beta) and SE are given for Glucose (mmol/L), Imputation quality: info > 0.97.
Chr = chromosome, bp = base pairs, EAF = effect allele frequency, SE = standard error
Allelic test p, beta and SE are shown for each single SNP.
Effect sizes (beta) are reported for the effect allele.
Results were obtained using linear regression models assuming an additive effect. Adjustments: age, sex and BMI.
EAF: Effect Allele Frequency, HWE: Hardy Weinberg Equilibrium
