# Supplementary material for: Evaluating the glucose raising effect of established loci via a genetic risk score
Source: PLoS One. 2017 Nov 10;12(11):e0186669. doi: 10.1371/journal.pone.0186669 (PMC5681259; doi:10.1371/journal.pone.0186669)
Supplement: S6 Table — Effect sizes (β) and se are given for Glucose (mmol/L). Allelic test p, be and se are shown for each single SNP. Effect sizes (β) are reported for the effect allele. Adjustments: age and sex. An inverse variance weighted meta-analysis was performed. (XLSX) [file pone.0186669.s010.xlsx]

## Sheet: STable 6
S6 Table. Meta-analysis association results for glucose levels associated loci with glucose levels.
SNP	GENE	Effect Allele	β	se	beta_95L	beta_95U	z	p-value	q_p-value
rs10747083	P2RX2	A	-0.014	0.023	-0.059	0.031	-0.605	0.545	0.128937
rs10811661	CDKN2A	T	0.029	0.025	-0.019	0.077	1.178	0.239	0.717728
rs10814916	GLIS3	C	0.03	0.02	-0.009	0.069	1.521	0.128	0.248577
rs10830963	MTNR1B	G	0.048	0.022	0.005	0.092	2.17	0.03	0.372518
rs11039182	NR1H3	T	0.035	0.021	-0.005	0.076	1.707	0.088	0.03398
rs11195502	ADRA2A	C	0.074	0.035	0.005	0.143	2.116	0.034	0.50806
rs11558471	SLC30A8	A	0.053	0.021	0.011	0.095	2.477	0.013	0.105517
rs11603334	CENTD2	G	-0.003	0.031	-0.064	0.058	-0.096	0.924	0.412018
rs11607883	MAPK8IP1	G	0.007	0.02	-0.032	0.047	0.365	0.715	0.237051
rs11619319	PDX1	G	-0.064	0.024	-0.111	-0.017	-2.67	0.008	0.803147
rs11708067	ADCY5	A	0.026	0.026	-0.025	0.076	0.985	0.324	0.519439
rs11715915	PRKAR2A	C	0.035	0.021	-0.005	0.076	1.712	0.087	0.037242
rs1280	SLC2A2	T	0.009	0.026	-0.042	0.061	0.36	0.719	0.773246
rs16913693	CTNNAL1	T	0.122	0.078	-0.031	0.275	1.566	0.117	0.43241
rs174576	FEN1	C	0.039	0.021	-0.002	0.081	1.861	0.063	0.992394
rs17762454	RREB1	T	0.022	0.023	-0.023	0.067	0.977	0.329	0.570531
rs2191349	TMEM195	T	0.019	0.02	-0.02	0.057	0.948	0.343	0.100838
rs2302593	GIPR	C	0	0.02	-0.04	0.039	-0.018	0.985	0.607927
rs2657879	GLS2	G	-0.048	0.025	-0.097	0.001	-1.924	0.054	0.798026
rs2908289	GCK	A	0.028	0.025	-0.021	0.078	1.135	0.257	0.423493
rs340874	PROX1	C	0.043	0.019	0.005	0.081	2.211	0.027	0.810807
rs3783347	C14orf68	G	0.02	0.025	-0.029	0.069	0.792	0.428	0.775841
rs3829109	LHX3	G	0.017	0.024	-0.031	0.064	0.68	0.496	0.389407
rs4502156	VPS13C	T	0.021	0.021	-0.02	0.062	0.998	0.318	0.06809
rs4869272	PCSK1	T	0.005	0.02	-0.035	0.045	0.256	0.798	0.317777
rs560887	G6PC2	C	0.046	0.022	0.003	0.088	2.11	0.035	0.219161
rs576674	KL	G	0.042	0.025	-0.007	0.092	1.667	0.095	0.474485
rs6072275	LPIN3	A	0.058	0.027	0.004	0.112	2.105	0.035	0.914248
rs6113722	FOXA2	G	0.024	0.036	-0.047	0.096	0.672	0.502	0.169597
rs6943153	GRB10	T	0.01	0.023	-0.036	0.056	0.429	0.668	0.596351
rs7651090	IGF2BP2	G	-0.01	0.021	-0.051	0.031	-0.466	0.642	0.411439
rs7708285	ZBED3	G	0.01	0.022	-0.033	0.053	0.455	0.649	0.908761
rs780094	GCKR	C	0.013	0.02	-0.025	0.052	0.678	0.498	0.266846
rs7903146	TCF7L2	T	0.015	0.02	-0.025	0.055	0.726	0.468	0.749502
rs9368222	CDKAL1	A	0.042	0.022	-0.001	0.085	1.908	0.056	0.292535
rs983309	PPP1R3B	T	-0.059	0.035	-0.128	0.011	-1.66	0.097	0.91763
Effect sizes (β) and se are given for Glucose (mmol/L)
Allelic test p, be and se are shown for each single SNP.
Effect sizes (β) are reported for the effect allele.
Adjustments: age and sex.
An inverse variance weighted meta-analysis was performed.
