# Supplementary material for: Evaluating the glucose raising effect of established loci via a genetic risk score
Source: PLoS One. 2017 Nov 10;12(11):e0186669. doi: 10.1371/journal.pone.0186669 (PMC5681259; doi:10.1371/journal.pone.0186669)
Supplement: S7 Table — Effect sizes (β) and se are given for Glucose (mmol/L). Allelic test p, be and se are shown for each single SNP. Effect sizes (β) are reported for the effect allele. Adjustments: age, sex and BMI. An inverse variance weighted meta-analysis was performed. (XLSX) [file pone.0186669.s011.xlsx]

## Sheet: STable 7
S7 Table. Meta-analysis association results for glucose levels associated loci with glucose levels.
SNP	GENE	Effect Allele	β	se	beta_95L	beta_95U	z	p-value	q_p-value
rs10747083	P2RX2	A	-0.011	0.023	-0.056	0.034	-0.49	0.624	0.219905
rs10811661	CDKN2A	T	0.028	0.025	-0.021	0.076	1.121	0.262	0.803259
rs10814916	GLIS3	C	0.032	0.02	-0.008	0.071	1.585	0.113	0.262265
rs10830963	MTNR1B	G	0.052	0.022	0.008	0.096	2.332	0.02	0.388778
rs11039182	NR1H3	T	0.04	0.021	-0.001	0.081	1.929	0.054	0.025137
rs11195502	ADRA2A	C	0.075	0.035	0.006	0.144	2.12	0.034	0.388713
rs11558471	SLC30A8	A	0.06	0.022	0.018	0.102	2.8	0.005	0.200919
rs11603334	CENTD2	G	-0.003	0.031	-0.065	0.058	-0.108	0.914	0.346495
rs11607883	MAPK8IP1	G	0.008	0.02	-0.032	0.048	0.405	0.686	0.309538
rs11619319	PDX1	G	-0.051	0.024	-0.099	-0.003	-2.099	0.036	0.845525
rs11708067	ADCY5	A	0.032	0.026	-0.02	0.083	1.21	0.226	0.333569
rs11715915	PRKAR2A	C	0.038	0.021	-0.003	0.079	1.828	0.067	0.02584
rs1280	SLC2A2	T	0.022	0.026	-0.03	0.074	0.83	0.407	0.471937
rs16913693	CTNNAL1	T	0.135	0.081	-0.023	0.293	1.674	0.094	0.387643
rs174576	FEN1	C	0.043	0.021	0.001	0.084	2.003	0.045	0.928231
rs17762454	RREB1	T	0.03	0.023	-0.015	0.075	1.301	0.193	0.743102
rs2191349	TMEM195	T	0.015	0.02	-0.023	0.054	0.779	0.436	0.048135
rs2302593	GIPR	C	0.004	0.02	-0.036	0.044	0.203	0.839	0.464807
rs2657879	GLS2	G	-0.045	0.025	-0.094	0.004	-1.802	0.072	0.763593
rs2908289	GCK	A	0.024	0.025	-0.025	0.074	0.972	0.331	0.409427
rs340874	PROX1	C	0.034	0.02	-0.005	0.072	1.72	0.085	0.632156
rs3783347	C14orf68	G	0.021	0.025	-0.029	0.071	0.813	0.416	0.55428
rs3829109	LHX3	G	0.022	0.024	-0.026	0.07	0.888	0.375	0.586341
rs4502156	VPS13C	T	0.017	0.021	-0.024	0.058	0.821	0.412	0.098251
rs4869272	PCSK1	T	0.008	0.021	-0.032	0.048	0.385	0.701	0.382194
rs560887	G6PC2	C	0.049	0.022	0.006	0.092	2.251	0.024	0.164293
rs576674	KL	G	0.046	0.025	-0.003	0.096	1.825	0.068	0.452953
rs6072275	LPIN3	A	0.051	0.028	-0.004	0.105	1.832	0.067	0.953298
rs6113722	FOXA2	G	0.018	0.036	-0.053	0.09	0.501	0.616	0.187344
rs6943153	GRB10	T	0.003	0.023	-0.043	0.048	0.111	0.911	0.469897
rs7651090	IGF2BP2	G	-0.01	0.021	-0.051	0.032	-0.464	0.643	0.345208
rs7708285	ZBED3	G	0.007	0.022	-0.037	0.051	0.32	0.749	0.957088
rs780094	GCKR	C	0.009	0.02	-0.03	0.048	0.461	0.645	0.257428
rs7903146	TCF7L2	T	0.013	0.02	-0.027	0.053	0.618	0.537	0.954849
rs9368222	CDKAL1	A	0.049	0.022	0.005	0.092	2.197	0.028	0.286582
rs983309	PPP1R3B	T	-0.065	0.036	-0.135	0.004	-1.84	0.066	0.993872
Effect sizes (β) and se are given for Glucose (mmol/L)
Allelic test p, be and se are shown for each single SNP.
Effect sizes (β) are reported for the effect allele.
Adjustments: age, sex and BMI.
An inverse variance weighted meta-analysis was performed.
