# Supplementary material for: Evaluating the glucose raising effect of established loci via a genetic risk score
Source: PLoS One. 2017 Nov 10;12(11):e0186669. doi: 10.1371/journal.pone.0186669 (PMC5681259; doi:10.1371/journal.pone.0186669)
Supplement: S8 Table — aAdjusted for age and sex. bBeta coefficient and standard error for the estimated difference in glucose (mmol/L) values per 1-unit increase in the genetic risk scores (GRS and wGRS respectively -A and B-). bN indicates the sample size. (XLSX) [file pone.0186669.s012.xlsx]

## Sheet: STable 8
S8 Table: Associationsa analyses of the Genetic Risk Scores with glucose levels.
A. GRS
	Study	Betaa	SE	P	Νb
Glucose (mmol/L)	THISEAS	0.022896	0.004845	2.57e-06	1182
Glucose (mmol/L)	GOMAP	0.011027	0.00547	0.044067	1034
B. wGRS
	Study	Betaa	SE	P	Νb
Glucose (mmol/L)	THISEAS	0.0179	0.0041	1.685e-05	1182
Glucose (mmol/L)	GOMAP	0.013373	0.004909	0.006551	1034
aAdjusted for age and sex bBeta coefficient and standard error for the estimated difference in glucose (mmol/L) values per 1-unit increase in the genetic risk scores (GRS and wGRS respectively -A and B-). bN indicates the sample size
