# Supplementary material for: Evaluating the glucose raising effect of established loci via a genetic risk score
Source: PLoS One. 2017 Nov 10;12(11):e0186669. doi: 10.1371/journal.pone.0186669 (PMC5681259; doi:10.1371/journal.pone.0186669)
Supplement: S9 Table — aAdjusted for age, sex and BMI. bBeta coefficient and standard error for the estimated difference in glucose (mmol/L) values per 1-unit increase in the genetic risk scores (GRS and wGRS respectively -A and B-). bN indicates the sample size. (XLSX) [file pone.0186669.s013.xlsx]

## Sheet: STable 9
S9 Table. Associationsa analyses of the Genetic Risk Scores with glucose levels.
A. GRS
	Study	Betaa	SE	P	Νb
Glucose (mmol/L)	THISEAS	0.024298	0.004902	8.27e-07	1128
Glucose (mmol/L)	GOMAP	0.0117	0.00544	0.031	1032
B. wGRS
	Study	Betaa	SE	P	Νb
Glucose (mmol/L)	THISEAS	0.01918	0.00422	6.198e-06	1128
Glucose (mmol/L)	GOMAP	0.0137803	0.0048819	0.004	1032
aAdjusted for age, sex and BMI bBeta coefficient and standard error for the estimated difference in glucose (mmol/L) values per 1-unit increase in the genetic risk scores (GRS and wGRS respectively -A and B-). bN indicates the sample size
